# Supplementary material for: In situ structural mechanism of epothilone-B-induced CNS axon regeneration
Source: Nature. 2025 Nov 12;648(8093):477–87. doi: 10.1038/s41586-025-09654-z (PMC12795760; doi:10.1038/s41586-025-09654-z)
Supplement: Supplementary file 14 — Source Data Fig. 1, 2, 3, 4, 5 and Source Data Extended Data Fig. 1, 5, 7, 8 [file 41586_2025_9654_MOESM14_ESM.xlsx]

## Sheet: Fig.1
Figure 1b													Figure 1d							Figure 1f
																					Treatment (minutes)	AX(+)EpoB(+)
	DIV1	DIV2	DIV3	DIV4	DIV5	DIV6	DIV7	DIV8						Ax+EpoB+	Ax+EpoB-						0	0	0	0	0	1.087	0	0	0	0	0	0	0	0	0	0	0	0	0	0	0	0	0	0	0	0	0	0	0
	79.634	228.342	138.103	277.605	335.588	859.379	905.248	819.53					Regenerated (>1 µm)	65.5172	3.0303						5	-0.241	0.362	0.362	-3.49	1.087	0.844	-0.241	-0.12	0.723	-1.912	-0.962	0.48	0	0.48	0.959	0	0.719	-0.24	0.412	0.619	-0.206	0	2.255	2.049	0	-0.618	-0.204	-1.236
	123.288	703.117	907.666	807.217	763.282	770.239	841.237	800.728					Stalled (-1 µm to 1 µm)	24.1379	12.1212						10	-0.12	1.569	0.724	-2.286	1.087	2.17	-1.448	-0.601	2.048	0	-4.329	-1.439	-0.717	1.679	3.116	0.231	0.24	0	0.206	3.096	-0.412	-0.207	1.64	2.049	-0.412	1.236	0.612	-2.06
	74.955	335.625	605.475	770.318	844.25	723.665	532.598	858.613					Retracted (< -1 µm)	10.3448	84.8485						15	0.362	4.467	1.568	-1.203	5.677	6.267	-0.965	-0.962	2.168	0.717	-8.417	-1.199	-0.239	1.679	6.951	0.462	1.199	-0.96	-0.824	0.826	1.236	0.206	4.715	6.557	-0.206	1.854	2.04	0.206
	93.77	148.81	753.644	724.919	758.064	675.856	675.381	545.052					Total %	100	100						20	0.844	5.433	1.689	-2.527	7.489	10.003	-1.448	-1.443	2.65	2.151	-9.619	0	-0.239	1.919	8.868	1.85	1.199	3.122	-4.534	1.032	1.442	0.206	3.28	7.991	-0.206	4.532	-0.613	-1.854
	59.656	153.774	498.919	381.273	489.998	731.88	703.674	602.927													25	0.965	7.003	1.689	-7.221	7.851	13.377	-1.207	-0.601	2.409	3.585	-7.936	-0.48	0	3.597	12.703	3.007	1.439	4.082	-3.504	0.826	1.442	-0.207	4.715	8.811	-1.03	1.029	1.632	-1.03
	86.121	171.266	580.805	758.387	709.875	654.075	441.516	581.382					Total number of axons	29	33						30	1.086	7.848	1.206	-6.86	10.267	15.064	-0.483	-0.12	3.011	4.541	-7.696	-1.199	-0.239	4.556	15.1	3.007	2.398	6.963	-3.298	0.826	1.236	0	1.64	6.762	-0.618	4.325	5.713	-2.06
	28.349	582.506	414.559	319.946	790.003	587.508	651.953	622.176													35	1.086	8.21	0.965	-4.934	11.354	16.51	0.845	-0.24	3.613	5.736	-6.013	-0.719	-0.239	4.556	16.778	3.238	5.994	10.325	-3.298	0.62	1.236	0.207	4.715	11.27	-0.824	4.943	2.448	-0.412
	203.007	441.322	309.455	592.256	782.123	660.242	676.572	523.177													40	1.207	8.693	0.603	-2.166	11.958	17.595	0.966	-0.12	3.854	6.692	-6.734	-0.959	-0.239	3.597	17.497	3.469	7.672	10.085	-3.092	0.826	1.236	0	4.92	11.885	0	5.149	3.468	0.206
	74.265	422.826	288.5	419.62	340.356	540.598	559.347	594.341													45	1.207	9.055	0.362	-1.564	12.562	19.162	1.449	-0.12	3.974	7.409	-7.455	0	0.956	2.878	17.976	3.469	11.747	12.966	-3.504	0.62	1.442	0	6.15	11.27	1.236	5.767	3.264	-0.206
	73.415	511.445	177.92	439.07	479.139	802.206	652.984	613.536													50	1.328	9.779	0.121	-1.203	14.374	24.585	1.69	-0.24	4.215	8.365	-7.215	0	0.956	3.837	17.976	3.238	16.062	13.686	-3.298	0.826	1.442	-1.447	14.555	11.885	0.412	5.149	2.856	-1.236
	95.087	307.027	298.149	331.004	537.297	822.123	546.263	790.809													55	1.569	10.503	0.121	-0.24	14.495	27.839	2.294	0.121	4.335	9.082	-6.013	0.24	1.195	4.077	18.695	3.701	17.5	16.327	-3.092	1.858	1.648	-1.447	14.76	11.68	0	5.767	5.101	0
	114.478	62.334	794.454	441.834	833.783	607.805	891.484	822.523
	25.798	247.468	567.438	455.692	821.834	544.24	692.393
	22.412	382.374	295.784	448.908	362.134	595.138	658.248
	90.832	111.884	239.487		559.837	449.743
	39.715	193.969				650.051
	46.285					586.067
	49.358					639.055
	26.988					534.602
	157.881					503.974
						540.54
						617.376
						735.415
						708.886
						520.399
						518.577
[truncated: 34 more columns]

## Sheet: Fig.2
Figure 2c	Thalamus Regenerating axons 1 hour				Figure 2d	Thalamus Regenerating axons 4 hour				Figure 2e	Thalamus control axons				Figure 2g	Length of MT in the regenerating axonal region					Figure 2h		Extension of axon observed in cryo-EM
	Axonal shaft	Regenerating front				Axonal shaft	Growth Cone				Axonal shaft	Growth cone				AX(+) EpoB(+)	AX(+) EpoB(-)						AX(+) EpoB(+)
	3.19245	3.32554				3.315	3.51707				3.3216	3.22279				29.7079	16.9984						Hours	Mean	SEM	N
	2.88974	3.2551				3.1949	3.45737				2.9306	2.82293				51.0604	0						0.25	8.89468	5.20325	6
	2.65798	3.59344				3.62052	3.72053				2.77165	2.82189				40.586	0						1	19.9547	4.21598	17
	3.52746	3.66058				2.72852	3.36521				2.67895	2.97148				0	0						3	21.1029	5.18706	6
	3.41735	3.67741				3.60199	3.46681				2.854	2.83663				19.08	13.0196						6	21.2	1.97549	12
	3.37678	4.00327				3.12119	3.69367				2.61097	2.15491				37.775	0
	3.33073	3.82831				3.3793	3.33203				2.33941	2.25246				47.9858	0
	3.48065	3.63544				2.64421	2.61387				3.01701	3.21949				0	11.2103
	3.76084	4.04197				2.87705	2.82273				2.42193	2.3167				17.8531	0
	3.51085	3.83672				2.11388	2.14684				3.60166	3.07211				0	0
	2.90932	3.84093				2.68155	2.15448				3.56304	3.78601				12.4361	0
	2.84195	3.08493				2.79342	2.02024				2.86125	3.19503				22.6093	0
						2.33601	2.20881				3.50289	3.33665				25.3253	0
						2.27962	2.35401				3.20153	3.01787				0	0
											2.8948	3.31383				0	0
											2.96905	3.25525				25.8163	0
											3.25293	3.28473				8.99523	0
											2.69698	2.46844					0
											2.67355	2.89261					0
											3.56229	2.80705					0
																	0

## Sheet: Fig.3
Figure 3c
	MT angular distribution
	2.3656
	2.5956
	2.5956
	2.9556
	3.0656
	3.3056
	3.1856
	3.1856
	3.1856
	2.2456
	2.9556
	3.0656
	3.1856
	2.7156
	13.9544
	13.8344
	13.6044
	13.4844
	13.2544
	13.0144
	12.5444
	12.4344
	11.8444
	11.3744
	11.2544
	10.9044
	10.9044
	10.5544
	8.8844
	7.2344
	6.6544
	5.9644
	5.7244
	4.3044
	3.4844
	3.0144
	1.9644
	1.7244
	1.4944
	1.7244
	1.3744
	0.9044
	0.0256
	4.4256
	4.1956
	3.9556
	4.1956
	4.1956
	4.7756
	4.6556
	4.9556
	5.1556
	5.2856
	5.2856
	5.4356
	5.9956
	5.7656
	5.1756
	5.9856
	7.1656
	5.7456
	5.9856
	5.5356
	5.1656
	5.2856
	5.1656
	5.0456
	4.5756
	7.2456
	8.6656
	8.3056
	8.3056
	8.3056
	8.3056
	8.5356
	9.51373
	9.51373
	9.51373
	9.51373
	9.39373
	9.51373
	9.28373
	9.39373
	9.28373
	9.28373
	9.16373
	9.16373
	9.04373
	9.04373
	8.92373
	8.57373
	8.34373
	7.87373
	7.76373
	7.87373
	7.87373
	7.63373
	7.40373
	7.16373
	5.32373
	5.32373
	5.44373
	5.44373
	5.09373
	5.09373
	5.20373
	5.09373
	10.4063
	10.4063
	10.2863
	10.1663
	10.1663
	10.5163
	14.5263
	14.6463
	14.6463
	14.6463
	14.7563
	14.7563
	14.7563
	14.7563
	14.6463
	14.5263
	14.4063
	14.5263
	14.5263
	7.4441
	7.8041
	7.8041
	7.5641
	7.0941
	7.3341
	7.4541
	7.4541
	7.3341
	7.6841
	7.8041
	7.9141
	8.3841
	8.5041
	8.5041
	8.1541
	8.1541
	8.1541
	7.6841
	7.5641
	7.4541
	7.8041
	8.1541
	7.3341
	7.4441
	6.9741
	7.2141
	4.2559
	5.1959
	5.9059
	5.4359
	5.9059
	5.4259
	6.0259
	5.3159
	4.9159
	5.2659
	6.7959
	6.7959
	6.3259
	5.9759
	6.0859
	6.4359
	6.3259
	6.3259
	6.3259
	5.1459
	6.6759
	4.6759
	5.6159
	7.0259
	5.9759
	6.5559
	6.7959
	6.7959
	6.3259
	6.7959
	6.5041
	6.5041
	6.7341
	6.0341
	6.2741
	7.0941
	7.5641
	8.8541
	6.2741
	6.0341
	4.8641
	4.8641
	4.6341
	4.8641
	4.7441
	4.8641
	5.3341
	5.4541
	4.2741
	5.6759
	5.5759
	5.8059
	5.8059
	5.6959
	5.6959
	5.6959
	5.8059
	6.1459
	6.0259
	7.0759
	5.8059
	5.5759
	5.6959
	5.6959
	6.0459
	6.1559
	5.8059
	5.8059
	5.8059
	5.8059
	5.6959
	5.8059
	5.8059
	6.94067
	7.76067
	8.70067
	12.5707
	9.87067
	11.1807
	9.28067
	10.2907
	10.2407
	10.3607
	10.4807
	10.3607
	13.7607
	12.2007
	12.6107
	12.8407
	13.0707
	13.0807
	13.0807
	12.8407
	2.74933
	2.51933
	2.39933
	2.28933
	2.04933
	1.81933
	1.34933
	1.34933
	1.57933
	2.16933
	1.34933
	1.45933
	1.81933
	1.92933
	1.81933
	1.69933
	0.879327
	1.69933
	1.57933
	1.69933
	2.04933
	2.99933
	2.29933
	2.29933
	1.94933
	2.06933
	2.29933
	2.64933
	1.83933
	2.94933
	3.06933
	3.06933
	2.48933
	3.18933
	4.00933
	4.23933
	4.35933
	4.46933
	5.05933
	5.38067
	5.26067
	5.14067
	4.32067
	4.20067
	3.50067
	2.21067
	2.21067
	1.39067
	0.379327
	0.299327
	1.46933
	1.06933
	2.06933
	1.59933
	1.55933
	2.26933
	1.44933
	3.00933
	2.58933
	2.64933
	2.95933
	3.93933
	3.70933
	10.1193
	5.64933
	5.88933
	5.76933
	6.23933
	6.93933
	7.40933
	8.69933
	9.27933
	9.51933
	9.27933
	10.0993
	2.46933
	2.49933
	2.96933
	3.53933
	5.05933
	4.36933
	4.60933
	4.83933
	5.30933
	1.6708
	1.5508
	1.5508
	1.4408
	1.4408
	1.4408
	1.3208
	1.2008
	0.9708
	0.7308
	0.6208
	0.6208
	0.6208
	0.3808
	0.0308
	0.0792
	0.1992
	0.7892
	1.3692
	1.7192
	1.8392
	2.3092
	2.3092
	2.4292
	2.5492
	2.24108
	2.12108
	1.65108
	1.77108
	1.89108
	1.77108
	2.12108
	1.89108
	1.65108
	2.01108
	2.12108
	2.12108
	1.65108
	2.13108
	1.54108
	1.42108
	1.07108
	1.19108
	1.30108
	1.30108
	1.42108
	2.12108
	1.89108
	1.65108
	1.89108
	1.20892
	0.738923
	0.158923
	0.628923
	1.32892
	1.67892
	2.49892
	1.32892
	1.44892
	1.20892
	1.55892
	1.67892
	2.14892
	2.26892
	1.90892
	1.79892
	1.67892
	1.67892
	1.67892
	1.44892
	1.20892
	1.20892
	0.978923
	1.32892
	1.55892
	1.44892
	1.20892
	1.79892
	1.55892
	1.55892
	1.32892
	1.32892
	1.44892
	1.44892
	1.44892
	1.32892
	1.20892
	1.43892
	1.55892
	1.44892
	0.858923
	0.738923
	0.978923
	0.978923
	1.76892
	2.25892
	1.31892
	1.08892
	1.08892
	1.54892
	2.13892
	2.25892
	2.47892
	2.01892
	2.47892
	2.48892
	2.60892
	2.60892
	2.83892
	2.72892
	2.80892
	3.18892
	2.71892
	2.48892
	2.95892
	3.07892
	3.18892
	3.30892
	3.64892
	4.46892
	4.00892
	3.64892
	4.12892
	3.89892
	3.54892
	3.75892
	7.51108
	7.87108
	8.10108
	8.22108
	8.22108
	9.86108
	4.13108
	2.04108
	0.811077
	1.08108
	1.32108
	4.23108
	0.621077
	1.32108
	1.44108
	1.67108
	2.02108
	2.14108
	2.84108
	2.96108
	3.08108
	3.43108
	3.90108
	5.00108
	4.37108
	1.22108
	4.01108
	1.41108
	1.26108
	9.15873
	9.03873
	9.15873
	9.15873
	9.73873
	9.84873
	9.61873
	9.61873
	9.37873
	9.37873
	9.49873
	9.37873
	9.73873
	9.61873
	9.49873
	9.49873
	9.61873
	9.38873
	9.50873
	10.0987
	10.3287
	10.4387
	10.4487
	10.3287
	10.4487
	10.7987
	10.3287
	10.6787
	10.7987
	10.7987
	10.5587
	11.0287
	10.4387
	10.5587
	10.7887
	10.9087
	10.6687
	10.3187
	11.2587
	10.6687
	10.3187
	10.0887
	9.38873
	9.49873
	9.73873
	9.85873
	9.96873
	9.49873
	8.91873
	2.58873
	2.82873
	2.82873
	2.58873
	2.82873
	3.05873
	3.29873
	3.29873
	4.21873
	3.29873
	3.75873
	3.87873
	4.46873
	5.16873
	4.93873
	5.04873
	5.39873
	5.39873
	5.04873
	5.16873
	5.04873
	5.87873
	5.63873
	5.28873
	5.28873
	5.39873
	5.97873
	5.86873
	5.86873
	5.84873
	3.98873
	6.20873
	6.27873
	6.08873
	6.31873
	6.19873
	5.85873
	6.19873
	5.96873
	5.84873
	6.07873
	5.72873
	5.49873
	5.49873
	5.49873
	5.37873
	14.1813
	14.6513
	14.2013
	14.5413
	14.6513
	14.6513
	14.0813
	14.5413
	14.5413
	13.8313
	16.5213
	14.7913
	14.1713
	14.6413
	14.7613
	14.9913
	15.2313
	14.9913
	14.9913
	14.8813
	14.7613
	15.7013
	15.4613
	15.2313
	15.2313
	15.4613
	15.2213
	14.4613
	13.6413
	13.8813
	13.8813
	14.1113
	14.3513
	15.2813
	13.5313
	12.7013
	12.0013
	9.15127
	9.18127
	9.06127
	8.71127
	8.13127
	8.59127
	9.53127
	8.83127
	8.59127
	8.59127
	8.59127
	8.71127
	8.83127
	8.36127
	8.01127
	7.77127
	8.55127
	8.32127
	8.32127
	8.55127
	8.67127
	0.418726
	0.538726
	0.418726
	0.768726
	0.648726
	7.67683
	7.18683
	7.77683
	7.89683
	8.12683
	8.38683
	8.51683
	5.72317
	5.72317
	5.72317
	5.49317
	5.72317
	5.84317
	5.72317
	5.49317
	5.13317
	5.13317
	5.13317
	5.13317
	5.13317
	5.13317
	5.25317
	5.25317
	5.37317
	5.37317
	5.72317
	5.84317
	5.84317
	5.95317
	5.60317
	5.25317
	5.09317
	5.25317
	5.49317
	5.49317
	5.25317
	5.02317
	4.78317
	4.78317
	9.23683
	7.00683
	7.13683
	7.36683
	7.01683
	7.13683
	7.24683
	7.48683
	7.71683
	7.83683
	7.83683
	7.71683
	4.99317
	4.99317
	4.99317
	4.99317
	4.99317
	5.09317
	4.86317
	4.98317
	1.48683
	1.36683
	1.59683
	1.83683
	2.18683
	2.30683
	2.30683
	2.41683
	2.41683
	2.41683
	2.53683
	2.41683
	2.41683
	2.53683
	2.41683
	4.37683
	4.72683
	4.60683
	4.37683
	4.25683
	3.90683
	3.90683
	3.66683
	6.24654
	6.13654
	6.36654
	6.71654
	6.71654
	6.93654
	6.69654
	6.54654
	2.61346
	2.49346
	2.49346
	2.37346
	2.37346
	2.47346
	3.19346
	3.43346
	2.86346
	1.93346
	3.45346
	3.56346
	3.56346
	3.45346
	2.98346
	3.46346
	3.46346
	2.17346
	2.20112
	2.31112
	2.31112
	2.08112
	2.31112
	2.43112
	2.43112
	2.60112
	2.78112
	3.02112
	3.13112
	3.25112
	3.60112
	3.49112
	3.72112
	3.60112
	5.24112
	5.24112
	4.89112
	5.24112
	4.89112
	4.77112
	5.01112
	5.59112
	5.71112
	5.36112
	5.24112
	5.83112
	6.18112
	6.00112
	6.79112
	6.55112
	7.00112
	7.14112
	9.40112
	11.5211
	7.89112
	7.53112
	4.84112
	7.88112
	8.12112
	8.35112
	8.47112
	8.66112
	8.71112
	8.59112
	8.09112
	8.35112
	0.261122
	0.611122
	0.371122
	0.841122
	1.19112
	1.66112
	1.66112
	2.02112
	2.60112
	2.25112
	1.90112
	2.02112
	2.11888
	2.35888
	3.52888
	3.17888
	2.82888
	3.40888
	2.82888
	2.59888
	2.94888
	2.12888
	0.258878
	3.76888
	5.04888
	4.69888
	3.99888
	4.42888
	4.11888
	3.87888
	3.89888
	3.79888
	3.64888
	3.87888
	3.06888
	3.29888
	2.58888
	2.36888
	2.47888
	2.23888
	2.00888
	1.88888
	1.78888
	1.65888
	1.06888
	0.248878
	0.00887755
	0.00887755
	1.48112
	1.72112
	1.95112
	2.30112
	2.53112
	2.54888
	2.19888
	2.19888
	2.31888
	2.19888
	2.78888
	2.66888
	2.54888
	2.31888
	5.13112
	4.78112
	4.90112
	4.90112
	4.66112
	5.01112
	4.78112
	4.66112
	5.25112
	5.36112
	5.36112
	0.591122
	0.231122
	0.341122
	0.338878
	0.238878
	0.588878
	0.118878
	0.00887755
	0.701122
	0.461122
	0.351122
	0.111122
	0.00887755
	0.951122
	0.581122
	0.701122
	0.581122
	0.461122
	0.111122
	0.358878
	0.588878
	0.258878
	0.938878
	1.52888
	1.87888
	2.34888
	2.57888
	5.31888
	5.66888
	5.54888
	5.89888
	6.36888
	6.48888
	7.06888
	6.95888
	7.41888
	9.00888
	8.66888
	8.40888
	8.18888
	8.42888
	8.40888
	7.36888
	7.71888
	7.95888
	7.95888
	7.38888
	7.22888
	5.14888
	5.63888
	5.49888
	5.14888
	4.67888
	3.28888
	3.51888
	3.73888
	2.80888
	1.98888
	1.74888
	1.04888
	0.698878
	0.578878
	0.928878
	0.731122
	0.851122
	0.611122
	0.0311224
	0.908878
	1.49888
	2.32888
	2.55888
	3.97888
	3.31888
	3.97888
	4.79888
	8.17591
	8.40591
	8.52591
	8.40591
	3.44409
	2.63409
	2.15409
	1.45409
	1.55409
	1.55409
	0.0440909
	1.00591
	1.12591
	1.82591
	1.94591
	4.33409
	4.09409
	3.74409
	3.98409
	3.74409
	3.51409
	3.16409
	2.253
	1.663
	1.903
	2.133
	2.363
	3.073
	3.183
	3.303
	3.543
	3.653
	3.543
	3.773
	3.893
	3.773
	3.893
	4.187
	3.607
	4.427
	3.137
	3.607
	3.727
	2.357
	2.797
	3.487
	2.907
	2.317
	3.257
	1.497
	2.437
	2.197
	2.82107
	2.23107
	1.88107
	1.53107
	1.18107
	1.76107
	0.591071
	0.831071
	1.06107
	0.241071
	0.711071
	0.591071
	0.361071
	0.361071
	0.121071
	0.108929
	0.108929
	0.578929
	1.27893
	1.27893
	1.51893
	1.97893
	4.55893
	2.67893
	2.78893
	3.13893
	3.73893
	3.37893
	3.49893
	3.72893
	3.60893
	3.37893
	4.06893
	3.37893
	16.9611
	16.2511
	15.9011
	16.1111
	16.1311
	16.0211
	15.6711
	15.5511
	15.5511
	15.6711
	15.9011
	15.5511
	15.5511
	14.7311
	14.2611
	13.9111
	2.78107
	2.78107
	2.78107
	2.78107
	2.54107
	2.43107
	2.43107
	2.43107
	0.988929
	1.47893
	1.35893
	1.12893
	0.888929
	0.658929
	0.768929
	0.768929
	0.768929
	0.768929
	0.871071
	0.641071
	0.171071
	0.178929
	0.528929
	0.888929
	10.2689
	10.0289
	9.20893
	9.20893
	9.20893
	8.73893
	8.15893
	8.15893
	7.68893
	6.84893
	4.06893
	4.51893
	4.49893
	4.26893
	4.96893
	4.73893
	4.72893
	4.84893
	5.20893
	4.85893
	5.08893
	5.19893
	5.31893
	5.19893
	5.19893
	5.31893
	5.43893
	5.54893
	5.78893
	5.90893
	4.52893
	4.29893
	5.11893
	5.36893
	5.36893
	5.36893
	5.12893
	5.24893
	3.64441
	4.43441
	2.59441
	3.64441
	4.58441
	2.47441
	3.17441
	1.53441
	2.23441
	0.0244118
	4.23441
	4.34441
	1.08441
	1.09441
	1.55441
	1.43441
	1.67441
	1.80441
	2.25441
	2.14441
	1.55441
	2.15441
	1.67441
	1.55441
	1.31441
	3.55559
	3.67559
	4.13559
	4.37559
	4.48559
	4.47559
	4.57559
	5.39559
	5.39559
	5.04559
	4.80559
	0.364412
	5.15559
	5.25559
	5.15559
	4.80559
	4.33559
	4.33559
	4.10559
	4.33559
	4.33559
	4.33559
	7.83559
	7.36559
	7.36559
	7.24559
	7.83559
	7.25559
	6.66559
	7.36559
	7.59559
	8.92441
	9.02441
	9.04441
	8.80441
	8.45441
	7.98441
	8.10441
	8.80441
	9.04441
	8.80441
	8.80441
	8.22441
	10.0331
	10.1531
	10.2631
	10.1531
	10.1431
	9.79314
	9.68314
	9.56314
	9.32314
	9.57314
	9.81314
	9.69314
	9.71314
	6.38686
	6.85686
	7.20686
	7.55686
	7.67686
	7.67686
	7.67686
	7.76686
	7.20686
	7.41686
	7.41686
	13.7831
	14.0231
	13.3231
	13.5531
	13.7931
	13.7931
	14.0231
	14.1431
	14.2631
	14.1431
	14.1431
	14.4931
	14.2631
	15.0831
	15.1931
	15.0831
	15.1931
	15.6631
	16.0131
	17.5869
	17.9169
	17.5569
	17.5669
	17.2069
	16.5069
	16.0369
	16.1569
	16.5069
	16.0469
	16.0469
	15.6669
	14.5269
	15.7069
	15.7069
	15.5869
	15.5869
	15.4769
	15.3569
	15.2369
	15.4769
	15.7069
	15.8269
	15.8269
	15.7069
	15.7069
	15.4769
	15.4769
	15.3569
	15.2369
	15.4769
	15.7069
	15.8269
	16.0669
	16.0669
	16.1769
	17.5669
	17.6969
	17.4669
	18.5169
	18.3969
	18.6369
	18.7569
	18.7569
	18.7569
	18.7569
	19.4569
	19.5769
	19.8069
	19.8069
	20.6169
	22.2569
	20.8469
	21.4469
	22.3869
	11.0569
	9.99686
	10.3469
	10.1169
	10.7069
	9.99686
	9.53686
	9.29686
	8.59686
	8.47686
	8.24686
	8.00686
	7.42686
	6.60686
	6.24686
	4.01686
	4.73686
	4.15686
	3.79686
	3.44686
	2.89686
	3.02686
	2.78686
	2.31686
	1.85686
	1.38686
	1.14686
	0.446862
	0.263138
	0.613138
	0.943138
	1.07314
	3.12314
	3.47314
	3.71314
	3.94314
	4.17314
	4.53314
	4.88314
	5.11314
	5.46314
	5.82314
	6.17314
	6.52314
	6.99314
	8.88314
	9.82314
	10.6431
	10.9931
	11.4631
	11.8131
	12.2831
	12.2831
	12.5131
	12.8631
	14.5231
	14.7531
	14.7531
	14.8731
	14.9931
	15.3431
	15.6931
	15.9231
	16.5131
	16.7431
	16.7431
	16.8631
	16.7431
	17.0031
	18.1731
	19.9331
	18.7531
	18.5231
	18.1731
	18.3131
	18.0731
	20.4331
	18.0731
	17.1131
	17.3531
	19.1031
	18.9731
	19.0931
	18.9731
	19.0931
	19.0931
	18.9731
	18.8531
	18.8531
	18.5031
	1.50857
	4.20857
	3.50857
	3.26857
	3.73857
	2.08857
	3.36857
	3.38857
	3.15857
	3.26857
	2.65857
	4.41857
	3.26857
	3.26857
	4.77857
	2.19857
	3.47857
	3.59857
	3.13857
	5.94857
	3.71857
	2.07857
	3.00857
	2.89857
	3.47857
	4.18857
	3.89857
	5.70857
	4.69857
	3.95857
	3.92857
	3.80857
	3.55857
	3.68857
	4.01857
	3.90857
	4.13857
	4.13857
	4.21857
	4.46857
	1.32857
	4.23857
	4.30857
	4.23857
	4.30857
	4.26857
	4.96857
	4.50857
	4.49857
	4.38857
	4.14857
	4.14857
	4.14857
	4.26857
	4.26857
	4.38857
	4.61857
	4.84857
	4.94857
	4.68857
	4.86857
	4.75857
	4.63857
	4.86857
	5.10857
	5.33857
	5.45857
	5.46857
	5.92857
	6.18857
	6.46857
	6.31857
	6.27857
	6.03857
	6.03857
	5.50857
	5.96857
	6.03857
	6.27857
	6.17857
	6.17857
	6.17857
	6.05857
	6.05857
	6.17857
	6.17857
	6.17857
	6.05857
	6.05857
	6.05857
	6.05857
	6.05857
	6.17857
	6.17857
	6.05857
	5.94857
	6.29857
	6.41857
	6.29857
	6.17857
	6.17857
	6.05857
	5.94857
	5.82857
	5.47857
	5.35857
	5.23857
	5.23857
	5.00857
	5.00857
	5.00857
	5.00857
	4.76857
	4.53857
	4.41857
	4.41857
	4.41857
	4.41857
	4.17857
	24.1214
	23.8814
	23.5314
	23.6514
	23.4114
	22.9414
	22.7114
	22.5914
	22.3614
	22.1214
	21.8914
	21.7714
	21.7714
	21.6514
	21.3014
	21.1814
	21.1814
	20.2514
	19.8914
	16.7314
	16.0514
	16.1714
	16.1714
	15.9314
	15.7014
	15.1114
	14.9914
	15.3514
	1.53303
	1.77303
	1.88303
	1.88303
	1.88303
	2.12303
	2.12303
	2.23303
	2.23303
	2.12303
	2.00303
	2.23303
	2.70303
	2.70303
	2.70303
	3.50697
	2.44697
	1.95697
	2.20697
	2.08697
	1.96697
	2.08697
	2.20697
	2.08697
	1.97697
	2.32697
	1.73697
	1.50697
	1.27697
	1.03697
	0.56697
	0.69697
	0.45697
	1.27867
	2.00867
	2.22867
	2.69867
	2.93867
	1.52867
	2.92867
	1.85133
	1.85133
	2.08133
	2.20133
	2.08133
	1.73133
	2.08133
	1.73133
	1.26712
	1.50712
	1.73712
	1.85712
	1.96712
	2.08712
	2.08712
	2.20712
	2.32712
	2.32712
	2.20712
	1.98712
	2.30712
	2.18712
	2.42712
	2.07712
	1.60712
	1.48712
	1.01712
	1.57712
	1.46712
	1.46712
	1.46712
	1.57712
	1.57712
	1.20712
	0.977118
	1.22712
	1.34712
	1.46712
	1.69712
	1.81712
	1.81712
	1.81712
	1.81712
	1.69712
	1.58712
	1.69712
	1.93712
	1.93712
	2.05712
	1.93712
	1.93712
	1.93712
	1.81712
	1.93712
	1.81712
	1.81712
	1.81712
	1.70712
	1.70712
	1.47712
	1.69712
	1.69712
	1.93712
	2.16712
	2.16712
	2.16712
	2.14712
	2.38712
	2.24712
	1.91712
	1.67712
	2.05712
	1.93712
	0.897118
	0.437118
	1.37712
	1.02712
	0.922882
	2.41712
	0.687118
	1.27712
	0.687118
	0.577118
	1.15712
	1.62712
	1.02712
	4.92288
	4.69288
	4.57288
	4.45288
	4.57288
	4.46288
	4.46288
	4.34288
	4.10288
	3.87288
	3.87288
	3.99288
	4.10288
	3.99288
	3.63288
	0.0171176
	3.36288
	3.24288
	3.24288
	2.79288
	2.66288
	2.19288
	2.19288
	1.51288
	2.19288
	2.07288
	2.07288
	1.95288
	1.95288
	1.95288
	1.60288
	1.25288
	1.02288
	0.902882
	0.902882
	0.902882
	1.02288
	0.902882
	0.902882
	0.672882
	0.672882
	0.832882
	0.472882
	0.362882
	0.122882
	0.242882
	0.242882
	0.242882
	0.122882
	0.0128824
	0.107118
	0.107118
	0.607118
	0.227118
	0.107118
	0.107118
	0.227118
	0.457118
	0.337118
	0.227118
	0.107118
	0.122882
	0.122882
	0.122882
	0.0128824
	0.692882
	4.05288
	4.17288
	4.17288
	4.40288
	4.40288
	4.64288
	4.64288
	4.52288
	4.40288
	4.40288
	4.40288
	4.52288
	1.48712
	1.36712
	1.47712
	1.48712
	1.83712
	1.94712
	1.94712
	4.87712
	1.94712
	1.83712
	2.18712
	2.41712
	3.35712
	3.58712
	4.13005
	4.37005
	4.58005
	4.11005
	4.92005
	5.63005
	3.06005
	4.57005
	4.32005
	4.09005
	3.97005
	3.73005
	1.74005
	3.50005
	3.97005
	3.38005
	4.55005
	3.38005
	3.61005
	3.15005
	2.68005
	2.33005
	2.56005
	3.98005
	2.09005
	1.74005
	2.56005
	2.21005
	2.44005
	2.21005
	2.21005
	2.09005
	2.21005
	1.86005
	1.51005
	1.39005
	1.39005
	1.74005
	1.74005
	1.74005
	1.85005
	1.85005
	1.85005
	1.74005
	1.50005
	1.39005
	0.210045
	0.609955
	0.139955
	0.139955
	0.210045
	0.680045
	1.03005
	1.03005
	1.03005
	1.04005
	0.920045
	1.51005
	0.920045
	1.15005
	0.680045
	0.800045
	0.570045
	0.450045
	0.210045
	0.330045
	0.330045
	0.330045
	0.800045
	0.680045
	0.450045
	0.100045
	0.450045
	0.489955
	0.369955
	0.249955
	0.210045
	0.0199545
	0.0199545
	0.570045
	0.139955
	0.139955
	0.719955
	0.959955
	0.609955
	0.369955
	0.489955
	0.719955
	0.599955
	1.05995
	0.839955
	0.829955
	0.829955
	0.949955
	0.829955
	0.829955
	0.709955
	0.829955
	0.829955
	1.83995
	3.12995
	3.67995
	3.20995
	4.13995
	4.25995
	4.84995
	5.68995
	6.15995
	6.48995
	7.04995
	7.28995
	7.75995
	2.31005
	2.43005
	2.31005
	2.08005
	1.84005
	1.84005
	1.73005
	1.73005
	1.73005
	2.00995
	1.52995
	1.29995
	1.05995
	0.589955
	0.479955
	0.589955
	0.359955
	0.239955
	0.239955
	4.91995
	4.79995
	4.79995
	4.56995
	4.79995
	5.03995
	5.14995
	5.14995
	5.14995
	5.02995
	5.14995
	5.14995
	5.03995
	4.91995
	4.54995
	5.01995
	5.24995
	5.24995
	4.89995
	3.93995
	3.93995
	3.93995
	3.84995
	3.25995
	3.14995
	3.71995
	2.07995
	3.13995
	2.78995
	3.83995
	2.32995
	2.66995
	1.96995
	1.60995
	1.84995
	1.25995
	0.809955
	0.870045
	1.13005
	0.770045
	1.01005
	1.01005
	1.24005
	1.24005
	1.10005
	1.10005
	1.10005
	1.10005
	0.990045
	0.870045
	0.990045
	0.870045
	0.990045
	1.10005
	1.22005
	1.11005
	1.11005
	1.22005
	1.22005
	1.34005
	1.22005
	1.23005
	1.23005
	1.11005
	1.23005
	1.11005
	1.11005
	1.11005
	1.46005
	1.58005
	1.58005
	1.70005
	1.70005
	1.70005
	1.70005
	1.58005
	1.58005
	1.58005
	1.46005
	1.47005
	1.47005
	1.35005
	1.47005
	1.58005
	1.58005
	1.58005
	1.70005
	1.94005
	1.94005
	3.12
	3.12
	3
	3
	2.77
	2.64
	2.53
	2.42
	2.18
	1.6
	1.71
	1.6
	1.48
	3.49
	1.13
	0.66
	0.8
	0.77
	0.52
	0.77
	0.54
	0.3
	0.19
	0.18
	0.05
	0.4
	0.64
	0.75
	0.99
	0.99
	0.42
	1.34
	1.34
	1.34
	1.58
	1.46
	1.58
	1.81
	1.81
	1.69
	1.69
	1.69
	1.81
	1.93
	1.7
	1.46
[truncated: 2,125 more rows]

## Sheet: Fig.4
Figure 4a	Density of Tubulin clusters/100 micron of axon length							Figure 4c	Distance travelled inward (µm)		log10(Distance travelled inward (µm))					Figure 4d	Distance travelled outward (µm)		log10(Distance travelled outward µm)				Figure 4e	Net distance in microns					Figure 4f		Fraction of Microtubules
	AX(+)EpoB(+)	AX(+)EpoB(-)	AX(-)EpoB(+)	AX(-)EpoB(-)					AX(+)EpoB(+)	AX(+)EpoB(-)	AX(+)EpoB(+)	AX(+)EpoB(-)					AX(+)EpoB(+)	AX(+)EpoB(-)	AX(+)EpoB(+)	AX(+)EpoB(-)				AX(+)EpoB(+)	AX(+)EpoB(-)					Time after axotomy in hours	< 50 nm	> 50 nm
	4.96044	2.07831	0.627026	0.810058					0	0	-	-					27.133	0	1.4335	-				27.133	0					control	76.9657	23.0343
	9.98891	0	5.20104	0					3.288	0	0.516932	-					32.066	0	1.50604	-				28.778	0					0.25	71.3172	28.6828
	8.60193	0	6.1361	0					2.472	0	0.393048	-					8.24	0	0.915927	-				5.768	0					1	56.2928	43.7072
	2.73753	0	1.82693	0.935524					0	0	-	-					12.359	0	1.09198	-				12.359	0					3	48.9942	51.0058
	4.73873	0.801179	6.29498	0.531621					0	0	-	-					0	0	-	-				0	0					6	48.6485	51.3515
	4.20666	0	3.29169	0					0	12.732	-	1.1049					0	3.697	-	0.567849				0	-9.035					24	65.9893	34.0107
	7.10117	0.860111	3.00879	0					2.052	0	0.312177	-					7.387	0	0.868468	-				5.335	0
	4.67935	0	2.53942	0					0.41	0	-0.387216	-					3.283	0	0.516271	-				2.873	0
	1.13983	1.57076	0.670889	0					7.386	0	0.868409	-					6.156	0	0.789299	-				-1.23	0
	1.08746	0	0	0					0	0	-	-					0	0	-	-				0	0
	8.57507	0	2.85239	0					6.105	0	0.785686	-					1.221	0	0.0867157	-				-4.884	0
	2.35239	1.03077	0	0					18.415	0	1.26517	-					26.597	0	1.42483	-				8.182	0
	1.12448	0	3.25839	0					0	11.913	-	1.07602					8.593	12.326	0.934145	1.09082				8.593	0.413
	5.71731	0	1.62067	0					0	0	-	-					0	0	-	-				0	0
	1.87908	0	0	1.64074					0	1.238	-	0.0927206					0	0	-	-				0	-1.238
	7.59301	0	2.61407	0					0	5.158	-	0.712481					4.866	0	0.687172	-				4.866	-5.158
	8.26597	1.98016	5.60674	0.964218					2.059	0	0.313656	-					7.413	0	0.869994	-				5.354	0
	9.82936	1.39186	8.25241	0					1.648	0	0.216957	-					4.53	1.86	0.656098	0.269513				2.882	1.86
	4.93983	0	0	0					0	0	-	-					2.471	0	0.392873	-				2.471	0
	3.94407	0	1.66395	0.702588					0	3.5	-	0.544068					2.883	0	0.459845	-				2.883	-3.5
	3.08049	0	0.986514	0					0	0	-	-					2.059	0	0.313656	-				2.059	0
	8.46758	0	0.398633	0					16.953	0	1.22925	-					40.935	0	1.61209	-				23.982	0
	7.78005	0	2.19725	0					37.626	0	1.57549	-					7.442	0	0.87169	-				-30.184	0
	1.14512	0	0	0					0	0	-	-					0	0		-				0	0
	6.15684	0	3.21989	0					0	0	-	-					11.164	0	1.04782	-				11.164	0
	2.50459	0	0	0					0	0	-	-					10.751	0	1.03145	-				10.751	0
	3.64889	1.32119	0	0					0	1.65	-	0.217484					0	1.443	-	0.159266				0	-0.207
	2.739	0.540397	1.14811	0					0	1.65	-	0.217484					0	2.887	-	0.460447				0	1.237
	2.46394		0	0.977632					0	0.619	-	-0.208309					0	0	-	-				0	-0.619
	0.85139		3.34015	1.00478					0	0	-	-					0	0	-	-				0	0
	1.97342		0	0.74112					0	0	-	-					0	0	-	-				0	0
	0.814581		1.45711	0.680856					4.054		0.607884						20.27		1.30685					16.216
	1.6649		0.471378	0					42.793		1.63137						93.818		1.97229					51.025
			1.47722	0
			0	0							* - undefined								* - undefined
			2.98409	0
			1.46379	0
			1.92781	0
			0.90629	0
			1.13629	0
			3.15169	0
			0.825696	0
			0.459483	0
			0.468404	0.629747
			0	0
			0.478831	1.19754
			0.798588	0
			0	0
			3.9398	0
			1.87052	0.474919
			2.35203	0.459071
			0	0.417258
			3.50994	0
			3.61981	1.2095
			3.75116	2.44081
			2.85809	1.22916
			1.97849	0
			1.17761	0
			1.49816	0
			2.71953	0.478091
			1.29046	0.482442
			0.74569	0
			3.42532	1.17503
			1.87572	0
			1.30881	0.419771
			0.802736	0
			2.73013	0
			1.54548
			1.392

## Sheet: Fig.5
Figure 5c	Inter-molecular spacing (nm)							Figure 5d
	MT	Actin	Spiral						Diameter of tubulin spirals (nm)			Ring Width (nm)
	6.4248	10.708	4.2832						38.284			4.539
	3.2124	5.354	3.2124						37.563			4.90874
	8.5664	3.2124	5.354						33.942			3.4065
	4.2832	4.2832	4.2832						35.131			3.96924
	4.2832	6.4248	3.2124						30.226			2.7633
	4.2832	6.4248	5.354						33.125			6.408
	4.2832	4.2832	3.2124						40.203			4.17067
	3.2124	5.354	4.2832						36.375			3.3455
	4.2832	10.708	4.2832						34.442			2.72288
	4.2832	8.5664	3.2124						38.284			3.21511
	4.2832	6.4248	4.2832						39.746			3.02076
	8.5664	7.4956	9.6372						34.772			4.90874
	5.354	6.4248	5.354						34.392			4.90874
	6.4248	6.4248	4.2832						37.441			5.6765
	5.354	5.354	4.2832						30.824			4.47574
	4.2832	6.4248	4.2832						44.601			4.77624
	4.2832	6.4248	6.4248						37.196			3.88758
	3.2124	10.708	6.4248						37.85			3.51184
	4.2832	7.4956	5.354						35.901			2.08534
	6.4248	3.2124	3.2124						32.324			4.59364
	5.354	6.4248	4.2832						35.389			4.77624
	10.708	12.8496	5.354						37.38			4.30525
	10.708	6.4248	4.2832						38.978			1.9711
	6.4248	5.354	5.354						36.827			2.08534
	7.4956	5.354	4.2832						41.267			5.10103
	7.4956	3.2124	5.354						40.934			4.9395
	5.354	5.354	4.2832						34.193			2.47925
	4.2832	6.4248	4.2832						41.253			3.38902
	4.2832	5.354	4.2832						36.453			5.50435
	4.2832	7.4956	8.5664						38.596			4.54685
	6.4248	10.708	5.354						47.294			3.41927
	6.4248	10.708	4.2832						43.996			5.50435
	4.2832	4.2832	4.2832						44.614			4.92324
	7.4956	5.354	7.4956						42.747			3.59212
	5.354	5.354	6.4248						44.422			4.2427
	3.2124	6.4248	7.4956						36.453			3.60697
	5.354	4.2832	6.4248						41.652			4.41964
	3.2124	6.4248	7.4956						42.358			3.02076
	5.354	6.4248	6.4248						34.243			4.5664
	6.4248	5.354	4.2832						35.244			4.34645
	4.2832	6.4248	4.2832						37.074			3.88758
	8.5664	4.2832	4.2832						34.392			6.00008
	5.354	11.7788	5.354						38.463			4.08432
	6.4248	4.2832	5.354						37.925			4.98797
	4.2832	6.4248	5.354						35.55			5.92836
	5.354	6.4248	4.2832						34.591			4.90147
	9.6372	6.4248	3.2124						37.79			2.83825
	8.5664	6.4248	3.2124						37.925			4.539
	4.2832	6.4248	4.2832						39.53			3.22893
	5.354	6.4248	5.354						33.925			3.8715
	4.2832	6.4248	9.6372						31.101			2.68664
	6.4248	4.2832	3.2124						42.747			2.55051
	5.354	6.4248	7.4956						34.326			5.08002
	11.7788	5.354	4.2832						33.16
	4.2832	7.4956	4.2832						34.326
	4.2832	5.354	4.2832						33.519
	3.2124	5.354	4.2832						42.25
	5.354	6.4248	5.354						37.365
	4.2832	6.4248	9.6372						40.429
	3.2124	5.354	8.5664						37.76
	3.2124	6.4248	2.1416						44.907
	4.2832	5.354	4.2832						39.27
	5.354	5.354	11.7788						42.129
	3.2124	6.4248	3.2124						38.03
	3.2124	6.4248	4.2832						37.027
	5.354	5.354	5.354						34.176
	2.1416	5.354	4.2832						41.666
	8.5664	4.2832	5.354						37.76
	4.2832	8.5664	4.2832						33.177
	9.6372	5.354	4.2832						43.487
	7.4956	5.354	13.9204						37.88
	5.354	5.354	4.2832						41.707
	2.1416	6.4248	5.354						39.53
	4.2832	6.4248	3.2124						42.519
	4.2832	6.4248	4.2832						37.623
	8.5664	5.354	5.354						32.535
	4.2832	6.4248	10.708						34.243
	9.6372	5.354	8.5664						35.244
	6.4248	6.4248	4.2832						33.263
	4.2832	5.354	4.2832						34.739
	4.2832	6.4248	5.354						37.304
	4.2832	5.354	3.2124						40.584
	3.2124	6.4248	3.2124						43.052
	6.4248	5.354	5.354						42.25
	7.4956	6.4248	3.2124						33.773
	7.4956	6.4248	4.2832						46.846
	5.354	5.354	5.354						37.196
	7.4956	5.354	7.4956						34.193
	6.4248	6.4248	7.4956						39.386
	9.6372	5.354	3.2124						39.574
	4.2832	6.4248	4.2832						38.03
	19.2744	7.4956	4.2832						37.79
	4.2832	9.6372	4.2832						39.904
	3.2124	5.354	4.2832						44.601
	5.354	7.4956	5.354						42.519
	3.2124	4.2832	7.4956						31.265
	3.2124	7.4956	13.9204						35.244
	4.2832		3.2124						33.125
	7.4956		3.2124						41.101
	5.354		4.2832						32.97
	3.2124		3.2124						33.773
	8.5664		4.2832						37.074
	12.8496		4.2832						43.905
	8.5664		5.354						42.459
	5.354		4.2832						37.494
	4.2832		3.2124						41.614
	4.2832		5.354						39.015
	4.2832		4.2832						28.428
	5.354		5.354						37.827
	7.4956		4.2832						36.85
	4.2832		9.6372						36.099
	8.5664		4.2832						37.563
	7.4956		5.354						40.203
	9.6372		4.2832						35.373
	6.4248		3.2124						31.293
	4.2832		5.354						31.92
	8.5664		4.2832						38.288
	5.354		7.4956						38.008
	5.354		6.4248						39.274
	14.9912		6.4248						33.263
	7.4956		8.5664						33.544
	9.6372		5.354						38.876
	7.4956		4.2832						38.817
	5.354		4.2832						32.04
	5.354		4.2832						31.794
	6.4248		4.2832						26.296
	7.4956		7.4956						26.705
	4.2832		3.2124						29.832
	7.4956		5.354						29.486
	7.4956		9.6372						41.945
	9.6372		5.354						40.419
	5.354		3.2124						37.612
	9.6372		7.4956						38.214
	18.2036		5.354						38.452
	6.4248		7.4956						39.27
	11.7788		8.5664						41.666
	6.4248		4.2832						34.772
	1.0708		3.2124						45.924
	10.708		3.2124						44.869
	8.5664		5.354						41.707
	3.2124		4.2832						33.177
	8.5664		4.2832						41.775
	3.2124		9.6372						42.84
	4.2832		4.2832						41.666
	4.2832		4.2832						44.907
	5.354		4.2832						35.55
	3.2124		6.4248						40.302
	7.4956		4.2832						40.808
	5.354		6.4248						44.831
	9.6372		10.708						38.165
	5.354		4.2832						39.27
	5.354		4.2832						46.122
	3.2124		5.354						35.901
	4.2832		2.1416						38.685
	5.354		3.2124						40.032
	6.4248		4.2832						32.901
	7.4956		4.2832						40.139
	7.4956		4.2832						41.546
	5.354		6.4248						31.578
	5.354		6.4248						34.582
	4.2832		8.5664						35.842
	6.4248		8.5664						40.598
	5.354		2.1416						33.451
	4.2832		5.354
	3.2124		4.2832
	4.2832		5.354
	5.354		4.2832
	3.2124		4.2832
	6.4248		3.2124
	5.354		6.4248
			5.354
			7.4956
			7.4956
			8.5664
			9.6372
			7.4956
			9.6372
			3.2124
			4.2832
			4.2832
			5.354
			4.2832

## Sheet: EDFig.1
EDFig.1b
	EpoB concentration	Regenerated (%)			Not regenerated (%)				Total number of axons
	0.1nM	0	0	0	100	100	100		7
	1nM	67	67	75	33	33	25		13
	10nM	33	40	50	67	60	50		14
	100nM	0	50	0	100	50	100		16
	1µM	0	0	0	100	100	100		17
	5µM	0	0	0	100	100	100		16
	10µM	0	0	0	100	100	100		13

## Sheet: EDFig.5
	EDFig.5b	Density of Tubulin Tracker puncta per 100µm axon length						EDFig.5c	Fluorescence normalized to the measurement of 10µM microtubules										EDFig.5d	Distance traveled (µm)		Log10(Distance traveled inward)					EDFig.5e	Distance traveled outward (µm)		1og10(Distance traveled outward)					EDFig.5f	Net distance in microns					EDFig.5g	Distance inwards in microns				EDFig.5h	Distance outwards in microns
		0.1nM	1 nM	10nM					10 µM Tubulin: 10 µM p150	10 µM Tubulin: 100 µM p150	10 µM p150	100 µM p150	10 µM Tubulin	10 µM Microtubules	Tubulin Tracker alone					AX(-)EpoB(+)	AX(-)EpoB(-)	AX(-)EpoB(+)	AX(-)EpoB(-)					AX(-)EpoB(+)	AX(-)EpoB(-)	AX(-)EpoB(+)	AX(-)EpoB(-)					AX(-)EpoB(+)	AX(-)EpoB(-)					EpoB	EpoB + Monastrol				EpoB	EpoB + Monastrol
		3.70142	2.92099	6.66667					0.650387	0.813578	0.198757	0.234142	0.445033	1	0.0169729					14.452	15.694	1.15993	1.19573					1.652	0	0.21801	-					-12.8	-15.694					0	-5.621				0	0
		1.5108	2.54809	7.83331					0.389796	0.306191	0.33326	0.179205	0.234322							42.117	15.591	1.62446	1.19287					0	11.077	-	1.04442					-42.117	-4.514					0	-3.026				0	2.248
		2.18341	3.1011	8.27404																0	0	-	-					2.481	15.591	0.394627	1.19287					2.481	15.591					0	-2.681				0	2.681
		3.82263	5.98444	4.92005																20.672	0	1.31538	-					6.202	0	0.792532	-					-14.47	0					0	-0.603				0.346	1.723
		5.40541	4.17319	8.41184																72.766	0	1.86193	-					0	0	-	-					-72.766	0					-0.692	0				0.259	0.258
		2.30362	5.04286	8.23949																43.68	11.916	1.64028	1.07613					0	0	-	-					-43.68	-11.916					0	-0.431				0.432	0.431
		2.94204	3.48736	13.6221																0	43.284	-	1.63633					0	5.771	-	0.761251					0	-37.513					0	-2.332				0	1.814
		8.42224	5.13716	7.65404																0	101.929	-	2.0083					0	4.539	-	0.65696					0	-97.39					0	-3.887				4.927	1.814
		7.83699	4.4484	11.4058																1.651	61.9	0.217747	1.79169					0	0	-	-					-1.651	-61.9					0	-3.628				0	4.837
		4.52489	4.57561	5.81734																4.54	20.634	0.657056	1.31458					4.128	0	0.61574	-					-0.412	-20.634					-1.644	-2.419				0	2.505
		10.0857	1.65755	13.4108																85.452	16.883	1.93172	1.22745					2.477	4.118	0.393926	0.614686					-82.975	-12.765					0	-5.53				0	0
		1.93986	5.82072	13.4983																0.412	34.586	-0.385103	1.5389					0	0	-	-					-0.412	-34.586					0	0				0	0
		0	7.69231	10.574																19.374	0	1.28722	-					0	0	-	-					-19.374	0					0	-1.728				0	1.21
		0	3.0303	11.3593																39.513	20.465	1.59674	1.31101					0	20.466	-	1.31103					-39.513	0.001					0	0				0	0
		0	8.75146	11.5075																19.756	0	1.2957	-					12.76	0.479	1.10585	-0.319664					-6.996	0.479					0	0				0	4.148
		0	5.56173	9.35235																1.646	2.156	0.21643	0.333649					1.646	2.874	0.21643	0.458487					0	0.718					-0.692	-6.403				1.038	1.99
		0	13.8313	7.5643																37.136	0	1.5698	-					77.985	0	1.89201	-					40.849	0					0	-1.384				0	10.383
		0	6.31074	3.17058																88.299	16.352	1.94596	1.21357					38.786	15.15	1.58867	1.18041					-49.513	-1.202					0	0				0	5.97
		0	0.61954	8.13559																7.427	2.396	0.870813	0.379487					7.015	10.062	0.846028	1.00268					-0.412	7.666					-0.605	-19.815				0	13.239
			3.87222	7.09409																23.564	0	1.37225	-					0	0.717	-	-0.144481					-23.564	0.717					-1.557	-8.48				1.47	10.124
			7.15052	2.32072																61.597	0	1.78956	-					0	1.911	-	0.281261					-61.597	1.911					-7.182	-1.471				1.471	1.731
			7.20313	6.4082																32.245	0.478	1.50846	-0.320572					0	0	-	-					-32.245	-0.478					-10.038	-0.606				1.125	16.266
			8.24674	5.87587																163.704	6.48	2.21406	0.811575					0	6	-	0.778151					-163.704	-0.48					-2.596	-0.433				0	4.672
			5.78168	5.11614																31.004	47.693	1.49142	1.67845					0	5.345	-	0.727948					-31.004	-42.348					-6.49	0				1.298	10.728
				6.53381																24.553	24.669	1.3901	1.39215					19.258	0	1.28461	-					-5.295	-24.669					0	0				0	4.672
				7.28029																29.802	5.755	1.47425	0.760045					46.144	2.055	1.66412	0.312812					16.342	-3.7					0	0				0	5.278
				10.0351																0.961	0	-0.0172766	-					52.873	0	1.72323	-					51.912	0					-7.182	-14.397				1.471	5.173
																				36.299	3.288	1.55989	0.516932					0	0	-	-					-36.299	-3.288					-10.038	-10.719				1.125	0
																				2.879	29.607	0.459242	1.47139					2.056	0	0.313023	-					-0.823	-29.607					-2.596	-1.99				0	15.661
																				23.028	1.231	1.36226	0.0902581					13.158	2.052	1.11919	0.312177					-9.87	0.821					-6.49	-10.902				1.298	13.152
																				0	23.912	-	1.37862					9.868	0	0.994229	-					9.868	-23.912					0	-3.028				0	0
																				117.414	0	2.06972	-					103.406	15.254	2.01455	1.18338					-14.008	15.254					0	-0.433				0	15.056
																				32.619	0	1.51347	-					20.054	0	1.3022	-					-12.565	0					-3.808					17.481
																				19.571	0	1.29161	-					4.108	0	0.61363	-					-15.463	0					0					0
																				17.155	0	1.23439	-					10.389	7.009	1.01657	0.845656					-6.766	7.009					0					7.443
																				42.042	24.73	1.62368	1.39322					28.269	0	1.45131	-					-13.773	-24.73					0					3.202
																				9.182	8.655	0.962937	0.937267					0	7.418	-	0.870287					-9.182	-1.237					0					0
																				47.12	0	1.67321	-					29.33	0	1.46731	-					-17.79	0					0					0
																				18.512	6.592	1.26745	0.819017					3.606	5.768	0.557026	0.761025					-14.906	-0.824					0					3.375
																					29.669		1.4723						0		-						-29.669					0					13.241
																					0		-						0		-						0					-1.21					1.815
																					0		-						0		-						0					-3.457					3.284
																					0		-						0		-						0					-2.506					3.543
																					54.084		1.73307						20.643		1.31477						-33.441					-4.494					4.408
																					18.578		1.269						0		-						-18.578					-2.506					0
																					25.018		1.39825						3.281		0.516006						-21.737					0					0
																					0		-						7.383		0.868233						7.383					-3.288					0
																					44.296		1.64636						10.254		1.01089						-34.042					0					0
																					4.111		0.613947						7.811		0.892707						3.7					-0.606					0.606
																					0.822		-0.0851282						0		-						-0.822					0					0
																					24.258		1.38485						0		-						-24.258					0					0
																					0		-						0		-						0					0					0
																					63.765		1.80458						0		-						-63.765					0					0
																					76.929		1.88609						0		-						-76.929					0					7.267
																					0		-						2.064		0.31471						2.064					-1.644					2.422
																					7.428		0.870872						2.476		0.393751						-4.952					-3.201					0
																					0		-						0		-						0					0					26.784
																					8.244		0.916138						9.068		0.957512						0.824					-2.333					2.074
																					0		-						0		-						0					-1.376					1.892
																					10.735		1.0308						0		-						-10.735					-6.964					2.665
																					0		-						0		-						0
																					16.928		1.22861						6.606		0.819939						-10.322
																					0		-						20.231		1.30602						20.231
																					3.716		0.570076						3.302		0.518777						-0.414
																					0		-						0		-						0
																					50.762		1.70554						49.936		1.69841						-0.826
																						* - undefined								* - undefined

## Sheet: EDFig.7
EDFigure 7b
	Vesicle diameter in nanometers
	136.708
	115.828
	53.154
	44.254
	19.015
	28.196
	23.055
	31.628
	47.21
	56.644
	142.14
	39.875
	38.699
	45.072
	42.747
	30.208
	36.703
	17.386
	20.543
	22.017
	35.131
	12.905
	30.075
	36.375
	41.707
	43.84
	29.151
	50.377
	55.536
	51.762
	43.905
	42.519
	46.651
	37.563
	25.986
	22.453
	43.788
	48.001
	13.509
	15.291
	11.941
	12.86
	80.278
	33.942
	31.411
	18.187
	55.996
	20.543
	26.378
	59.894
	43.905
	9.846
	10.996
	13.593
	51.85
	71.683
	48.033
	46.756
	40.887
	28.715
	38.308
	54.801
	42.839
	49.583
	41.109
	31.743
	28.688
	46.415
	46.236
	77.5
	75.522
	527.617
	44.722
	47.079
	44.04
	33.119
	42.072
	92.957
	71.905
	143.742
	240.769
	32.618
	120.788
	127.254
	40.772
	32.742
	76.939
	34.969
	40.272
	107.895
	110.266
	98.727
	37.085
	43.598
	39.561
	65.396
	77.725
	38.29
	115.18
	94.788
	84.09
	196.036
	495.482
	227.412
	302.654
	260.791
	394.349
	196.565
	193.974
	585.832

## Sheet: EDFig.8
ED.Fig.8c		Length of regenerating axons (µm)				ED.Fig.8e
	1 H	9.321	3.562					Length of regenerating Axon (µm)
	2 H	15.223	8.584				0 H	0	0	0	0	0
	3 H	19.817	16.11				24 H	110	127.47	60	68	26
	4 H	21.005	21.656				48 H	131.56	178.98	137	208	192
	5 H	21.844	13.816
	6 H	22.788	13.187
